# Supplementary material for: Association of single nucleotide polymorphisms (SNPs) with gastric cancer susceptibility and prognosis in population in Wuwei, Gansu, China
Source: World J Surg Oncol. 2022 Jun 11;20:194. doi: 10.1186/s12957-022-02663-6 (PMC9188220; doi:10.1186/s12957-022-02663-6)
Supplement: Supplementary file 1 — Additional file 1: Table S1. The detailed histopathology and pathological TNM information of all samples. [file 12957_2022_2663_MOESM1_ESM.xlsx]

## Sheet: Sheet1
Table S1 The detailed histopathology and pathological TNM information of all samples
Sample NO.	Histopathology (poorly differentiated (PD) adenocarcinoma, well-differentiated (WD) adenocarcinoma and moderately differentiated (MD) adenocarcinoma; papillary gastric adenocarcinoma (PGC),mucinous gastric carcinoma (MGC), signet-ring cell carcinoma (SRCC), gastric adenosquamous carcinoma (GASC), gastric squamous cell carcinoma (GSCC), undifferentiated early gastric cancer (UEGC), low-adhesive ga…	pTNM	Operation	Chemotherapy after operation
1400001	MD	pT2N2	Total gastrectomy	FOLFOX
1400003	MD	pT4aN0	proximal gastrectomy	FOLFOX4
1400004	PD	pT4aN3a	Total gastrectomy	non-chemotherapy
1400006	PD	pT4aN2	proximal gastrectomy	FOLFOX
1400010	PD	pT4aN1	Total gastrectomy	FOLFOX
1400012	MD	pT4aN0	Total gastrectomy	FOLFOX
1400014	PD	pT2N3a	distal gastrectomy	FOLFOX
1400018	MD	pT1bN0	proximal gastrectomy	XELOX
1400021	MD	pT4aN0	Total gastrectomy	FOLFOX
1400022	PD	pT4aN0	proximal gastrectomy	FOLFOX
1400024	PD	pT4aN2	distal gastrectomy	FOLFOX
1400025	PD	pT4aN3a	proximal gastrectomy	non-chemotherapy
1400027	PD	pT3N1	distal gastrectomy	non-chemotherapy
1400028	PD	pT4aN1	distal gastrectomy	FOLFOX
1400029	PD	pT2N0	distal gastrectomy	XELOX
1400030	PGC	pT3N1	distal gastrectomy	FOLFOX
1400031	MD	pT3N0	Total gastrectomy	FOLFOX
1400034	MD	pT4aN3b	Total gastrectomy	non-chemotherapy
1400036	MD	pT4aN0	Total gastrectomy	FOLFOX
1400037	PD	pT4aN3a	laparoscopic-assisted total gastrectomy	FOLFOX
1400038	PD	pT3N0	distal gastrectomy	FOLFOX
1400042	MD	pT4aN3b	distal gastrectomy	EOX 3 weeks, DCF 3 weeks
1400044	PD	pT4aN1	proximal gastrectomy	FOLFOX
1400045	MD	pT4aN3a	Radical operation of cardiac carcinoma	FOLFOX
1400047	MD	pT4aN0	Total gastrectomy	non-chemotherapy
1400048	MD	pT2N0	Total gastrectomy	XELOX
1400049	PD	pT4aN1	Total gastrectomy	FOLFOX
1400050	MD	pT4aN3b	distal gastrectomy	XELOX
1400053	MD	pT4aN3a	distal gastrectomy	Capecitabine
1400054	PD	pT4aN2	Total gastrectomy	XELOX
1400055	PD	pT4aN1	Total gastrectomy	FOLFOX
1400056	MD	pT4aN1	Total gastrectomy	XELOX
1400057	MD	pT4aN2	proximal gastrectomy	non-chemotherapy
1400059	PD	pT3N0	distal gastrectomy	non-chemotherapy
1400060	MD	pT1bN0	proximal gastrectomy	non-chemotherapy
1400065	MD	pT4aN2	distal gastrectomy	non-chemotherapy
1400066	MGC	pT4aN0	proximal gastrectomy	FOLFOX
1400067	MD	pT2N0	distal gastrectomy	FOLFOX
1400068	PD	pT3N0	distal gastrectomy	XELOX
1400069	PD	pT4aN1	Total gastrectomy	non-chemotherapy
1400073	MD	pT4aN1	Total gastrectomy	-
1400077	MD	pT4aN2	proximal gastrectomy	FOLFOX
1400081	MD	pT4aN3b	Total gastrectomy	FOLFOX
1400082	MGC	pT3N0	Total gastrectomy	XELOX
1400084	MD	pT4aN3b	distal gastrectomy	FOLFOX
1400085	MD	pT4aN2	Total gastrectomy	FOLFOX
1400089	MD	pT4aN2	Total gastrectomy	non-chemotherapy
1400090	MD	pT4aN0	proximal gastrectomy	non-chemotherapy
1400098	MD	pT2N1	Total gastrectomy	FOLFOX
1400101	MD	pT4aN1	Total gastrectomy	non-chemotherapy
1400104	MD	pT3N0	distal gastrectomy	FOLFOX
1400108	MD	pT4aN3b	distal gastrectomy	FOLFOX
1400110	SRCC	pT4aN3a	Total gastrectomy	non-chemotherapy
1400111	PD	pT2N1	proximal gastrectomy	FOLFOX
1400112	MD	pT1bN1	Total gastrectomy	non-chemotherapy
1400113	PD	pT1bN0	distal gastrectomy	non-chemotherapy
1400114	MD	pT4aN1	Total gastrectomy	XELOX
1400118	PD	pT4aN3b	Total gastrectomy	-
1400119	MD	pT4aN1	Total gastrectomy	non-chemotherapy
1400121	MD	pT3N2	distal gastrectomy	FOLFOX
1400122	MD	pT1aN0	distal gastrectomy	non-chemotherapy
1400124	PD	pT1bN0	distal gastrectomy	non-chemotherapy
1400125	MD	pT2N1	distal gastrectomy	XELOX
1400126	MD	pT2N0	Total gastrectomy	non-chemotherapy
1400127	PD	pT4aN2	Total gastrectomy	XELOX
1400129	PD	pT4aN0	distal gastrectomy	XELOX
1400130	MD	pT4aN0	proximal gastrectomy	XELOX
1400132	PD	pT4aN2	Total gastrectomy	XELOX
1400136	MD	pT4aN0	Total gastrectomy	non-chemotherapy
1400137	PD	pT4aN3a	distal gastrectomy (palliative care)	XELOX
1400138	PD	pT4aN0	distal gastrectomy	FOLFOX
1400143	MD	pT4aN2	Total gastrectomy	XELOX
1400147	MD	pT2N0	3D laparoscopic-assisted radical distal gastrectomy	XELOX
1400149	PD	pT4aN3b	Total gastrectomy	FOLFOX
1400150	MD	pT3N0	3D laparoscopic-assisted radical distal gastrectomy	XELOX
1400151	MD	pT4aN0	proximal gastrectomy	FOLFOX
1400152	MD	pT4aN3b	3D laparoscopic-assisted radical distal gastrectomy	XELOX
1400155	PD	pT2N3a	3D laparoscopic-assisted radical distal gastrectomy	Capecitabine
1400158	PD	pT2N0	3D laparoscopic-assisted radical distal gastrectomy	folfox
1400160	MD	pT4aN1	Total gastrectomy	xelox
1400163	MD	pT2N0	3D laparoscopic-assisted radical distal gastrectomy	non-chemotherapy
1400165	MD	pT4aN0	Total gastrectomy+cholecystectomy	xelox
1400166	PD	pT1bN0	3D laparoscopic-assisted radical distal gastrectomy	non-chemotherapy
1400167	MD	pT4aN1	Total gastrectomy	xelox
1400170	PD	pT4aN3b	proximal gastrectomy	xelox
1400172	MD	pT4aN2	Total gastrectomy	xelox
1400173	MD	pT2N2	3D laparoscopic-assisted radical distal gastrectomy	xelox
1400175	PD	pT4aN1	proximal gastrectomy	xelox
1400176	SRCC	pT4aN3a	Total gastrectomy	non-chemotherapy
1400177	PD	pT4aN2	proximal gastrectomy	xelox
1400179	PD	pT4aN3a	Total gastrectomy	non-chemotherapy
1400181	MD	pT4aN0	Total gastrectomy	xelox
1400183	MD	pT4aN1	Total gastrectomy	non-chemotherapy
1400184	MGC	pT4aN3a	Total gastrectomy	xelox
1400187	MD	pT4aN2	proximal gastrectomy	xelox
1400188	PD	pT4aN2	Total gastrectomy	non-chemotherapy
1400191	MD	pT4aN0	distal gastrectomy	xelox
1400192	PD	pT4aN3a	Total gastrectomy	xelox
1400194	PD	pT4aN1	proximal gastrectomy	XELOX
1400195	PD	pT4aN1	Total gastrectomy	xelox
1400196	PD	pT1bN0	Total gastrectomy	XELOX
1400197	MD	pT4aN1	Total gastrectomy	XELOX
1400198	PD	pT3N1	Total gastrectomy	XELOX
1400199	PD	pT4aN3a	Total gastrectomy	XELOX 2 cycles Capecitabine 4 cycles DOF 1 cycles DF 3 cycles
1400200	PD	pT4aN3a	Total gastrectomy	FOLFOX 6 cycles SOX 1 cycle Tegafur,Gimeracil and Oteracil Porassium Capsules 1 cycle
1400201	MD	pT4aN2	Total gastrectomy	XELOX
1400203	PD	pT4aN2	distal gastrectomy	XELOX 4 cycles Docetaxel+oxaliplatin+Capecitabine 4 cycles
1400204	MD	pT3N0	proximal gastrectomy	XELOX
1400205	PD	pT3N3b	Total gastrectomy	XELOX 1 cycles
1400206	PD	pT3N1	Total gastrectomy	XELOX 6 cycles Tegafur,Gimeracil and Oteracil Porassium Capsules 6 cycles
1400207	MD	pT1aN0	Total gastrectomy	non-chemotherapy
1400208	PD	pT4aN2	Total gastrectomy	XELOX
1400210	PD	pT4aN3b	distal gastrectomy	XELOX 7 cycles FOLFOX 1 cycle
1400211	MD	pT4aN0	Total gastrectomy	non-chemotherapy
1400212	PD	pT4aN3a	distal gastrectomy	XELOX 8 cycles
1400214	GASC	pT4aN2	distal gastrectomy	XELOX 1 cycles Capecitabine 1 week
1400215	PD	pT4aN2	distal gastrectomy	XELOX 5 cycles FOLFOX 1 cycles
1400216	MGC	pT4aN2	Total gastrectomy	XELOX 3 cycles
1400217	PD	pT4aN3b	Total gastrectomy	Capecitabine
1400219	PD	pT3N2	Total gastrectomy	Capecitabine
1400220	MD	pT4aN3b	Total gastrectomy	XELOX 1 cycles Capecitabine
1400221	MD	pT4aN0	distal gastrectomy	XELOX
1400222	MD	pT4aN0	distal gastrectomy	Capecitabine
1400223	MD	pT3N0	distal gastrectomy	XELOX
1400224	MD	pT4aN3b	Total gastrectomy	non-chemotherapy
1400225	PD	pT4aN3a	Total gastrectomy	non-chemotherapy
1400226	PD	pT3N2	distal gastrectomy	non-chemotherapy
1400227	MD	pT2N0	proximal gastrectomy	non-chemotherapy
1400228	MD	pT1bN2	Total gastrectomy	XELOX
1400229	MD	pT4aN2	Total gastrectomy	non-chemotherapy
1400230	MD	pT1aN0	distal gastrectomy	non-chemotherapy
1400236	MD	pT2N0	proximal gastrectomy	XELOX
1400238	MD	pT3N0	Total gastrectomy	non-chemotherapy
1400239	MD	pT4aN1	Total gastrectomy	non-chemotherapy
1400241	MD	pT2N0	proximal gastrectomy	Oxaliplatin、Capecitabine
1400242	MD	pT4aN2	proximal gastrectomy	non-chemotherapy
1400243	MD	pT4aN3a	distal gastrectomy	non-chemotherapy
1400244	MD	pT4aN3a	Total gastrectomy	XELOX
1400246	SRCC	pT4aN3a	Total gastrectomy	non-chemotherapy
1400248	MD	pT2N0	proximal gastrectomy	Oxaliplatin, Capecitabine
1400249	PD	pT4aN2	Total gastrectomy	non-chemotherapy
1400250	MD	pT4aN0	proximal gastrectomy	non-chemotherapy
1400251	MD	pT4aN2	Total gastrectomy	non-chemotherapy
1400252	MD	pT4aN0	proximal gastrectomy	non-chemotherapy
1400253	PD	pT4aN2	distal gastrectomy	non-chemotherapy
1400254	PD	pT1bN0	proximal gastrectomy	XELOX
1400258	PD	pT2N1	Total gastrectomy	XELOX
1400263	PD	pT4aN0	distal gastrectomy	non-chemotherapy
1400264	PD	pT4aN0	proximal gastrectomy	FOLFOX
1400267	MD	pT4aN3b	Total gastrectomy	non-chemotherapy
1400268	PD	pT4aN3a	distal gastrectomy	Oxaliplatin, Tegafur
1400271	PD	pT2N0	distal gastrectomy, Roux-en-Y anastomosis of jejunum-gastric remnant	non-chemotherapy
1400272	MD	pT3N0	Total gastrectomy	non-chemotherapy
1400273	PD	pT4aN1	distal gastrectomy、Roux-en-Y anastomosis of jejunum-gastric remnant	Tegafur,Gimeracil and Oteracil Porassium Capsules
1400274	MD	pT2N2	distal gastrectomy、Roux-en-Y anastomosis of jejunum-gastric remnant	non-chemotherapy
1400275	MD	pT2N0	proximal gastrectomy	XELOX regimen
1400276	PGC	pT4aN0	Total gastrectomy	non-chemotherapy
1400278	MD	pT1aN0	Total gastrectomy	non-chemotherapy
1400280	PD	pT4aN1	distal gastrectomy	XELOX regimen
1400281	SRCC	pT4aN1	distal gastrectomy	XELOX regimen
1400285	PD	pT4aN1	proximal gastrectomy	non-chemotherapy
1400286	MGC	pT4aN1	proximal gastrectomy	Docetaxel+cis-platinum
1400287	PD	pT4aN3a	distal gastrectomy	non-chemotherapy
1400290	MD	pT4aN3b	proximal gastrectomy	XELOX regimen
1400295	PD	pT4aN1	distal remnant gastrectomy	XELOX regimen
1400296	MGC	pT4aN3a	proximal gastrectomy	SOX regimen
1400297	MD	pT4aN1	proximal gastrectomy	Tegafur,Gimeracil and Oteracil Porassium Capsules
1400298	MGC	pT4aN3a	Total gastrectomy	Tegafur+Oxaliplatin
1400299	MD	pT1bN0	proximal gastrectomy	XELOX regimen
1400300	MD	pT4aN0	distal gastrectomy	XELOX regimen
1400301	MD	pT1bN0	distal gastrectomy	XELOX regimen
1400303	PD	pT4aN3a	proximal gastrectomy	non-chemotherapy
1400304	MD	pT1bN0	proximal gastrectomy	XELOX
1400305	MD	pT2N0	distal gastrectomy	XELOX
1400307	PD	pT4aN1	distal gastrectomy	XELOX
1400308	MD	pT2N1	distal gastrectomy	XELOX
1400310	WD	pT1bN0	distal gastrectomy	XELOX
1400311	PGC	pT4aN1	distal gastrectomy	XELOX
1400312	MGC	pT4aN3b	distal gastrectomy	XELOX
1400313	PD	pT4aN1	radical total gastrectomy	-
1400314	PD	pT4aN3a	radical total gastrectomy	-
1400315	PGC	pT2N0	proximal gastrectomy	XELOX
1400317	PD	pT4aN2	radical total gastrectomy	-
1400320	MD	pT4aN2	distal gastrectomy	XELOX
1400321	MD	pT4aN2	Total gastrectomy	XELOX
1400322	PD	pT4aN3a	radical total gastrectomy	non-chemotherapy
1400323	MD	pT4aN2	radical total gastrectomy	non-chemotherapy
1400325	PD	pT4aN2	Total gastrectomy	XELOX
1400328	MD	pT4aN0	radical total gastrectomy	-
1400330	PD	pT3N2	radical total gastrectomy	non-chemotherapy
1400333	MD	pT2N1	proximal gastrectomy	XELOX
1400334	SRCC	pT1aN0	distal gastrectomy	XELOX
1400336	MD	pT3N0	Total gastrectomy	XELOX
1400337	PD	pT4aN3a	Total gastrectomy	XELOX
1400341	PD	pT1bN2	Total gastrectomy	XELOX5、DCF1
1400342	PGC	pT2N0	Total gastrectomy	XELOX3、Capecitabine3
1400343	PD	pT1aN0	distal gastrectomy	non-chemotherapy
1400344	MD	pT4aN1	radical total gastrectomy	-
1400345	PD	pT4aN1	radical total gastrectomy	non-chemotherapy
1400348	MD	pT2N0	distal gastrectomy	XELOX
1400352	MD	pT2N0	distal gastrectomy	Docetaxel+Oxaliplatin+Capecitabine3、Docetaxel+Oxaliplatin+Tegafur2+Capecitabine2
1400353	WD	pT4aN2	Total gastrectomy	non-chemotherapy
1400355	PD	pT4aN2	distal gastrectomy	XELOX
1400357	WD	pT2N0	radical total gastrectomy	-
1400358	MD	pT3N3a	distal gastrectomy	XELOX3、Oxaliplatin+Fluorouracil 2、cis-platinum+Fluorouracil 1
1400359	MD	pT4aN3b	radical total gastrectomy	2xelox+1xp+2folfox
1400361	MD	pT4aN2	proximal gastrectomy	XELOX
1400362	PD	pT4aN1	distal gastrectomy	XELOX
1400368	PD	pT4aN0	radical total gastrectomy	-
1400374	PD	pT4aN2	Total gastrectomy	xelox
1400375	MD	pT4aN2	radical distal gastrectomy	2xelox+2folfox
1400377	WD	pT3N2	radical total gastrectomy	2xelox+2folfox
1400378	PD	pT4aN3a	radical total gastrectomy	2xelox+1xp+2folfox
1400379	PD	pT1bN0	radical total gastrectomy	-
1400380	MD	pT4aN1	radical total gastrectomy	-
1400381	PD	pT3N0	radical distal gastrectomy	2xelox+1folfox
1400382	PD	pT4aN3a	radical total gastrectomy	-
1400383	MD	pT4aN0	radical total gastrectomy	folfox
1400384	PD	pT4aN2	radical total gastrectomy	Capecitabine
1400386	PD	pT4aN3b	radical total gastrectomy+partial hepatectomy + cholecystectomy	3DCF+1ex+3ecf+ds
1400391	MD	pT4aN2	radical total gastrectomy	non-chemotherapy
1400392	MD	pT4aN3a	radical total gastrectomy	xelox
1400393	MD	pT4aN1	radical distal gastrectomy	1xelox+4folofx
1400394	PD	pT4aN0	radical total gastrectomy	-
1400397	PD	pT4aN0	radical total gastrectomy	non-chemotherapy
1400398	MD	pT3N2	radical distal gastrectomy	1xelox+1dof+1dox+1dx
1400399	MD	pT4aN1	radical total gastrectomy	-
1400404	PD	pT4aN3b	radical total gastrectomy	DX1 D
1400405	MGC	pT2N2	radical distal gastrectomy	folfox
1400406	PGC	pT1bN0	3D laparoscopic-assisted radical distal gastrectomy	folfox
1400409	PD	pT4aN1	radical total gastrectomy	folfox5+1DCF
1400411	MD	pT3N2	radical proximal gastrectomy	Capecitabine
1400414	PD	pT4aN0	radical distal gastrectomy	folfox
1400415	MGC	pT4aN2	radical total gastrectomy	2folfox+1ex
1400416	WD	pT3N2	radical total gastrectomy	pharmorubicin+Capecitabine
1400417	PD	pT4aN3b	radical distal gastrectomy	folfox
1400418	PD	pT4aN3b	radical total gastrectomy	non-chemotherapy
1400419	MD	pT3N2	radical total gastrectomy, abdominal laparotomy	ef
1400423	PD	pT4aN1	radical proximal gastrectomy	non-chemotherapy
1400426	PD	pT2N0	radical total gastrectomy	Docetaxel+Capecitabine
1400427	MD	pT4aN2	radical total gastrectomy	folfox
1400428	MD	pT4aN2	radical total gastrectomy	folfox
1400430	MD	pT4aN2	radical total gastrectomy	folfox
1400433	LAGC	pT4aN0	radical proximal gastrectomy	folfox
1400436	PD	pT4aN3a	radical total gastrectomy	pharmorubicin+Capecitabine
1400437	MD	pT4aN2	radical total gastrectomy	pharmorubicin+Tegafur2、pharmorubicin+Capecitabine4
1400438	MD	pT4aN0	radical total gastrectomy	pharmorubicin+Capecitabine
1400440	MD	pT2N3a	radical distal gastrectomy	pharmorubicin+Tegafur
1400441	PD	pT3N2	radical distal gastrectomy, enterolysis	pharmorubicin+Capecitabine
1400443	PD	pT1bN0	radical distal gastrectomy	non-chemotherapy
1400444	PD	pT4aN0	radical distal gastrectomy	non-chemotherapy
1400447	MD	pT3N0	radical proximal gastrectomy	XELOX 1 cycle
1400448	MD	pT4aN0	radical total gastrectomy	FOLFOX 4 cycles
1400452	SRCC	pT4aN2	radical distal gastrectomy	Tegafur,Gimeracil and Oteracil Porassium Capsules 8 weeks +hyperthermic antiblastic perfusion
1400453	WD	pT4aN2	radical total gastrectomy	FOLFOX
1400455	PD	pT4aN2	radical total gastrectomy	pharmorubicin+Capecitabine
1400456	PD	pT4aN2	radical total gastrectomy	pharmorubicin+Capecitabine
1400458	PD	pT4aN1	radical proximal gastrectomy	Capecitabine
1400461	MD	pT4aN3a	radical distal gastrectomy	Tegafur+pharmorubicin
1400462	GSCC	pT3N1	radical total gastrectomy	non-chemotherapy
1400465	PD	pT4aN0	radical distal gastrectomy	XELOX
1400468	MD	pT4aN2	radical proximal gastrectomy+splenectomy+left clavicle internal fixation removal	Docetaxel+Capecitabine
1400470	MD	pT4aN0	radical distal gastrectomy +Peritoneal thermal perfusion	XELOX
1400471	MGC	pT4aN3a	radical proximal gastrectomy	Docetaxel+Capecitabine
1400472	PD	pT4aN2	radical distal gastrectomy	FOLFOX 4 cycles Docetaxel+Capecitabine 1 cycles Irinotecan 2 cycles
1400473	PGC	pT4aN3b	radical distal gastrectomy +Peritoneal thermal perfusion	Docetaxel+Capecitabine2 cycles
1400474	PD	pT4aN1	radical total gastrectomy	Docetaxel+pharmorubicin 2 cycles
1400477	UEGC	pT4aN2	radical total gastrectomy	XELOX 2 cycles Docetaxel+Capecitabine 2 cycles
1400478	PD	pT4aN2	radical total gastrectomy	XELOX 3 cycles Docetaxel+Capecitabine 2 cycles
1400479	PD	pT4aN1	radical distal gastrectomy	Docetaxel+Capecitabine 3 cycles
1400481	PD	pT4aN3a	radical total gastrectomy	Docetaxel+Capecitabine
1400483	PD	pT4aN0	radical proximal gastrectomy	Oxaliplatin+Capecitabine
1400484	WD	pT2N0	radical total gastrectomy	Oxaliplatin+Tegafur+Leucovorin Calcium
1400486	MGC	pT2N0	radical proximal gastrectomy	pharmorubicin+Capecitabine
1400488	PD	pT4aN1	radical total gastrectomy	non-chemotherapy
1400491	MGC	pT4aN3a	radical proximal gastrectomy	non-chemotherapy
1400493	MD	pT4aN3b	radical total gastrectomy	non-chemotherapy
1400498	PD	pT4aN2	radical distal gastrectomy	Oxaliplatin+Capecitabine
1400499	WD	pT3N0	radical proximal gastrectomy	Capecitabine
1400504	MD	pT4aN2	-	-
1400505	PD	pT3N0	-	-
1400506	UEGC	pT4aN1	-	-
1400507	PD	pT4aN3a	radical total gastrectomy	DX
1400508	PD	pT4aN2	radical total gastrectomy	DX
1400511	MGC	pT4aN3a	-	-
1400513	MGC	pT4aN3b	-	-
1400514	PD	pT3N2	-	-
1400515	MD	pT4aN0	-	-
1400517	MD-PD	pT4aN0	-	-
1400518	MD	pT2N0	-	-
1400519	WD	pT3N0	-	-
1400520	PD	pT3N0	-	-
1400521	PD	pT4aN2	-	-
1400522	PD	pT3N1	-	-
1400523	PD	pT2N0	-	-
1400524	PD	pT2N1	-	-
1400525	MD	pT3N1	-	-
1400526	LAGC	pT3N2	-	-
1400527	MD	pT2N0	-	-
1400528	MD	pT4aN1	-	-
1400529	MD	pT3N0	-	-
1400530	MD	pT3N1	-	-
1400531	WD	pT3N0	-	-
